# Supplementary material for: Enhancing the Performance and Stability of Li-CO2 Batteries Through LAGTP Solid Electrolyte and MWCNT/Ru Cathode Integration
Source: Nanomaterials (Basel). 2024 Nov 26;14(23):1894. doi: 10.3390/nano14231894 (PMC11643571; doi:10.3390/nano14231894)
Supplement: Supplementary file 1 [file nanomaterials-14-01894-s001.zip]

Archive with 1 entries (1 files):
- nanomaterials-3299245-supplementary.pdf
